# Supplementary material for: Diabetes Alters microRNA Expression in Epicardial and Subcutaneous Adipose Tissue from Patients Undergoing Elective Cardiac Surgery
Source: Cells. 2026 Jan 9;15(2):122. doi: 10.3390/cells15020122 (PMC12838747; doi:10.3390/cells15020122)
Supplement: Supplementary file 1 [file cells-15-00122-s001.zip]

Archive with 1 entries (1 files):
- cells-3988750-supplementary.pdf
